# Supplementary material for: Impact of Left Atrial Ablation on the Atrial Contractile Function: Insights From Intracardiac Echocardiography and Electroanatomical Mapping in Persistent Atrial Fibrillation Ablation
Source: J Arrhythm. 2025 Aug 21;41(4):e70179. doi: 10.1002/joa3.70179 (PMC12370844; doi:10.1002/joa3.70179)
Supplement: Supplementary file 1 — Data S1: [file JOA3-41-e70179-s001.zip]

Archive with 4 entries (3 files):
- joa370179-sup-0001-DataS1/
- joa370179-sup-0001-DataS1/Appendices.docx
- joa370179-sup-0001-DataS1/Supplemental Figure 1.pptx
- joa370179-sup-0001-DataS1/Supplemental Figure 2.pptx
